# Supplementary material for: PRGdb 4.0: an updated database dedicated to genes involved in plant disease resistance process
Source: Nucleic Acids Res. 2021 Nov 24;50(D1):D1483–90. doi: 10.1093/nar/gkab1087 (PMC8729912; doi:10.1093/nar/gkab1087)
Supplement: gkab1087_Supplemental_Files [file gkab1087_supplemental_files.zip › Supplementary tables.xlsx]

## Sheet: S1 - New reference PRGs
Supplementary table S1. Summary table of all the newly cloned PRGs included in PRGdb 4.0. The information included for each PRG is: gene name, Uniprot accesion number, type of PRGdb 4.0 resistance class, Genbank locus, which species it has been cloned from, to which pathogen it responds, the reference from which it was exctracted and the AA sequence
Gene	Uniprot Accesion Number	R class	Genbank accession	Species	Pathogen	Reference	AA Sequence
PSY1R	Q9C7S5	RLK	AAG51803	Arabidopsis thaliana	Biotrophic	https://doi.org/10.1111/tpj.12050	MIDEKMRSKSIGPFVRQVKPLSPHMVLFVLLYVLSISVFFLTVSEAVCNLQDRDSLLWFSGNVSSPVSPLHWNSSIDCCSWEGISCDKSPENRVTSIILSSRGLSGNLPSSVLDLQRLSRLDLSHNRLSGPLPPGFLSALDQLLVLDLSYNSFKGELPLQQSFGNGSNGIFPIQTVDLSSNLLEGEILSSSVFLQGAFNLTSFNVSNNSFTGSIPSFMCTASPQLTKLDFSYNDFSGDLSQELSRCSRLSVLRAGFNNLSGEIPKEIYNLPELEQLFLPVNRLSGKIDNGITRLTKLTLLELYSNHIEGEIPKDIGKLSKLSSLQLHVNNLMGSIPVSLANCTKLVKLNLRVNQLGGTLSAIDFSRFQSLSILDLGNNSFTGEFPSTVYSCKMMTAMRF…
OsJLERK1	Q7FAZ3	LECRK	CAE03338	Oryza sativa subsp. japonica	Herbivore	https://doi.org/10.1038/nbt.3069	MVALLLFPMLLQLLSPTCAQTQKNITLGSTLAPQSPASSWLSPSGDFAFGFRPVEGNTSFYLIAVWFNKISDKTVVWYAKNTDQDPSIVEVPSDSFLQLTNDGALSLKDRSGQEGWNPQVTSVAYASMRDTGNFVLLGADGTTKWQTFDMPSDTILPTQVIPCNKTRNKSLRARLDINDYSSGRFLLDVQTDGNLALYLVAVPSGSKYQQYWSTDTTGNGSELVFSETGKVYFALTDGTQINISSGAGIGSMADYFHRATLDPDGVFRQYVYPKKANAGILGGETWTAVSMQPQNICHAIVSDVGSGVCGFNSYCTFDGTRNQIASCQCPPWYKFFDEQKKYKGCKQDFQPHSCDLDEATALAQFELRPIYGVDWPLSDYEKYEPIGQDDCGRLCVIDC…
OsJLERK2	Q7FAZ2	LECRK	CAE03339	Oryza sativa subsp. japonica	Herbivore	https://doi.org/10.1038/nbt.3069	MAPLLFLPILQLLLLYCTKSAQAQLNISIGSSLTPQGINNSWISPTADFAFGFLAVDGNSSSYLLAVWFNKIADKTVIWYAKTSSNRQDDTIPIQVQAGSILKLADGALSLRDPSGNEVWNPRVTDVGYARMLDTGNFRLLGTDGATKWESFGDPSDTILPTQVLPLGTALHSRLLATDYSNGRFQLNVQDDGNLVLYLVAVPSAYYHDPYWASNTVGNGSQLVFNETGRIYFTLTNGSQINITSAGVDSMGDFFHRATLDTDGVFRQYIYPKSKQARSLWQEQWRAVDALPENICQTIQTKVGSGACGFNSYCTFDGTKNTTNCLCPQRYKFFDNERTYKGCRPDFEPQSCDLDETAAMVQYEMTPIDRINWPLSDYEQYSPIDETECRRLCVIDCFC…
OsJLERK3	Q0JEU6	LECRK	CAE03340	Oryza sativa subsp. japonica	Herbivore	https://doi.org/10.1038/nbt.3069	MAHLLFLPILQLLLLYCTKSAQAQLNISIGSSLTPQGVNNSWISPSADFAFGFLAVDGNSSSYLLAVWFNKIADKTVVWYARTSSNGKDDTIPVQVQSGSVLKLADGALSLRDPSGNEVWNPQVTDVGYARMLDTGNFRLLGTDGATKWESFGDPSDTILPTQVLSLGTALHSRLLATDYSNGRFQLKVQRDGNLVMYPDAVPSGYLYDPYWASNTVDNGSQLVFNETGRIYFTIINGSQVNITSAGVDSMGDFFHRATLDTDGVFRQYVYPKNIHARPLWPEQWTAVDVLPENICQSIQTMVGSGACGFNSYCTIDGTKNTTSCLCPQNYKFIDDKRKYKGCRPDFEPQNCDLDETTAMLQYDMAPIDRVDWPLSDYEQYNPIDQTECRRLCVTDCFC…
OsILERK1	A0A075F7E9	LECRK	AIE56222	Oryza sativa subsp. indica	Herbivore	https://doi.org/10.1038/nbt.3069	MVALLLFPMLLQLLSPTCAQTQKNITLGSTLAPQGPASSWLSPSGDFAFGFRPVEGNTSFYLIAVWFNKISDKTVVWYAKNTDQDPSIVKVPSDSFLQLTNDGALSLKDRSGQEGWNPQVTGVAYASMCDTGNFVLLGADGTTKWQTFDMPSDTILPTQVIPCNKTRNKSLRARLDIDDYSSGRFLLDVQTDGNLALYLVAVPSGSKYQQYWSTDTTGNGSELVFSETGKVYFALTDGTQINISSDAGIGSMADYFHRATLDPDGVFRQYVYPKKANAGILGGETWTALSMQPQNICHAIVSDVGSGVCGFNSYCTFDGTRNQIASCQCPPWYKFFDEQKKYKGCKQDFQPHSCDLEEATALAQFELRPIYGVDWPLSDYEKYEPIGQDDCGRLCVIEC…
OsILERK2	A2XQD3	LECRK	AIE56230	Oryza sativa subsp. indica	Herbivore	https://doi.org/10.1038/nbt.3069	MAPILFLPILQILLIYCTKSAQAQLNISIGSSLTPQEVNNSWISPSSDFAFGFRAVDGNSSSYLLAVWFNKIADKTVIWYAKTSSNGQDDTIPVQVQSGSVLKLADGALSLRDPSGNEVWNPRVTDVGYARMLNTGNFRLLGTDGATKWEPFGDPSDTILPTQVLPLGTALHSRLLATDYSNGRFQLNVQDDGNLVLYLVAVPSAYYHDPYWASNTVGNGSQLVFNETGRIYFTLTNGSQINITSAGVDSMGDFFHRATLDTDGVFRQYIYPKSKQARSLWQEQWRAVDALPENICQTIQTKVGSGACGFNSYCTFDGTKNTTNCLCPQRYKFFDNERTYKGCRPDFEPQSCDLDETAAMVQYEMTPIDRINWPLSDYEQYSPIDETECRRLCVIDCFC…
OsILERK3	Q25AG3	LECRK	AIE56238	Oryza sativa subsp. indica	Herbivore	https://doi.org/10.1038/nbt.3069	MAHLLFLPILQLLLLYCTKSAQAQLNISIGSSLTPQGVNNSWISPSADFAFGFRAVDGNSSSYLLAVWFNKIADKTVVWYARTSSNGQGDTMPVQVQSGSVLKLADGALSLRDPSGNEVWNPQVTDVGYARMLDTGNFRLLGTDGATKWESFGDPSDTILPTQVLSLGTALHSRLLATDYSNGRFQLKAQRDGNLVMYPDAVPSGYLYDPYWASNTVDNGSQLVFNETGRIYFTIINGSQVNITSAGVDSMGDFFHRATLDTDGVFRQYVYPKNIHARPLWPEQWTAVDVLPENICQSIQTMVGSGACGFNSYCTIDGTKNTTSCLCPQNYKFIDDKRKYKGCRPDFEPQNCDLDETTAMLQYDMAPIDRVDWPLSDYEQYNPIDQTECRRLCVIDCFC…
LECRK55	Q96285	LECRK	AEE79957	Arabidopsis thaliana	Herbivore, bacteria and oomycetes	https://doi.org/10.1094/mpmi-06-14-0191-r	MSRELIILCQPILVLFLTLFYNSHGYFVSQGSVGIGFNGYFTLTNTTKHTFGQAFENEHVEIKNSSTGVISSFSVNFFFAIVPEHNQQGSHGMTFVISPTRGLPGASSDQYLGIFNKTNNGKASNNVIAIELDIHKDEEFGDIDDNHVGININGLRSVASASAGYYDDKDGSFKKLSLISREVMRLSIVYSQPDQQLNVTLFPAEIPVPPLKPLLSLNRDLSPYLLEKMYLGFTASTGSVGAIHYLMGWLVNGVIEYPRLELSIPVLPPYPKKTSNRTKTVLAVCLTVSVFAAFVASWIGFVFYLRHKKVKEVLEEWEIQYGPHRFAYKELFNATKGFKEKQLLGKGGFGQVYKGTLPGSDAEIAVKRTSHDSRQGMSEFLAEISTIGRLRHPNLVRLL…
lecRK1	G4XXY5	LECRK	AEI84329	Nicotiana attenuata	Herbivore	https://doi.org/10.1105/tpc.111.088229	MALYKINPFLFILCCSFQLISSQPWDYPTANLSTTWVNSVSAPHSVDFSDRSTVRAILLRGTFGPRYACGFYCNGNCESYIFAIFIVQTNSISLITMPAIGFPQVVWSANRNNPVKINSTLQLTAQGDLVLRDADGTLAWSTNSTGKSVAGLNLTDEGNLVLFDSKNATVWQSFDHPTDSLVPGQKLVPGMKLTASVSTTNWTKGGLFSFSATNDGLVAFVESNPPQTYFEKSIGGLNTSGGSNYVMYLNGSLALLSNSSDSNNPRTLISIPPASSAQYMKLESDGHLKVYEWQSRWNEVNDLLTGFNGECYYPMICGRYGICSRGQCSCPKSSSNSTSYFRQIDDRQGNLGCAEVTRLTCNALNNHRFLELQDVDYFTFTADIKNTDMNACKDACLRN…
LecRK-V	A0A1W5RRU9	LECRK	AQX36193	Dasypyrum villosum	Fungus	https://doi.org/10.1111/pbi.12748	MALVVCPTADSLSSALPAGYLALLNVQNNGNASNHLFAVELDTTQNTDFQDINANHVGIDVNDLHSLQSYPTGYYLDDGGDFRNLTLFSREVMQVWVNYDGGTGQIDVTLAPIGVARPARPLVSATYNLSSVITKQAYIGFSSATGGINTRHYVLAWSFAMNGPAPAIDVAKLPKLPRLGPKPRSKVLEIVLPIATAVIILAVCTVVALLLLRHLRYAQLLEDWEVEFGPHRFSYKELYHATKGFKSKHLLGAGGFGKVYKGVLHKSKMEVAIKKISHESRQGMKEFIAEVVSIGRLRNRNLVQLLGYCRRKGELLLVYEYMPNGSLDKYLYGECDENNVHVLDWTKRLHIIKGVASGLLYIHEKWEKIVIHRDIKASNVLLDSEMNGRLGDFGLARLY…
LECRK18	Q9LSR9	LECRK	BAA97508	Arabidopsis thaliana	Hervibore	https://doi.org/10.3389/fpls.2019.00623	MAPGLDLIWMVISFLLLIHLSSQQETGFSFNGFRQGDLHVDGVAQILPGGLLRLTDTSEQKKGHAFFRQPLVFNSSEPLSFSTHFVCAMVRKPGVTGGNGIAFFLSPSMDLTNADATQYLGLFNTTTNRSPSSHIFAIELDTVQSAEFDDIDNNHVGIDVNSLTSVESAPASYFSDKKGLNKSISLLSGDSIQVWVDFDGTVLNVSLAPLGIRKPSQSLISRSMNLSEVIQDRMFVGFSAATGQLANNHYILGWSFSRSKASLQSLDISKLPQVPHPKMKTSLLLILLLIVLGIILLVLLVGAYLYRRNKYAEVREEWEKEYGPHRYSYKSLYKATKGFHKDGFLGKGGFGEVYKGTLPQEDIAVKRFSHHGERGMKQFVAEIASMGCLDHRNLVPLFG…
LECRK19	Q9LSR8	LECRK	AED97306	Arabidopsis thaliana	Herbivore and oomycetes	https://doi.org/10.1007/s00299-015-1926-2	MARWLLQILIISSLHLSSVSSQQETSFVYESFLDRQNLYLDKSAIVLPSGLLQLTNASEHQMGHAFHKKPIEFSSSGPLSFSTHFVCALVPKPGFEGGHGIVFVLSPSMDFTHAESTRYLGIFNASTNGSSSYHVLAVELDTIWNPDFKDIDHNHVGIDVNSPISVAIASASYYSDMKGSNESINLLSGNPIQVWVDYEGTLLNVSVAPLEVQKPTRPLLSHPINLTELFPNRSSLFAGFSAATGTAISDQYILWWSFSIDRGSLQRLDISKLPEVPHPRAPHKKVSTLIILLPVCLAILVLAVLAGLYFRRRRKYSEVSETWEKEFDAHRFSYRSLFKATKGFSKDEFLGKGGFGEVYRGNLPQGREIAVKRVSHNGDEGVKQFVAEVVSMRCLKHRN…
LECRK42	Q9M345	LECRK	CAB88343	Arabidopsis thaliana	Bacteria	https://doi.org/10.1094/mpmi-06-14-0191-r	MFVKLKLIFFFFLLCQIMISSSQNLNFTYNGFHPPLTDISLQGLATVTPNGLLKLTNTSVQKTGHAFCTERIRFKDSQNGNVSSFSTTFVFAIHSQIPTLSGHGIAFVVAPTLGLPFALPSQYIGLFNISNNGNDTNHIFAVEFDTIQSSEFGDPNDNHVGIDLNGLRSANYSTAGYRDDHDKFQNLSLISRKRIQVWIDYDNRSHRIDVTVAPFDSDKPRKPLVSYVRDLSSILLEDMYVGFSSATGSVLSEHFLVGWSFRLNGEAPMLSLSKLPKLPRFEPRRISEFYKIGMPLISLSLIFSIIFLAFYIVRRKKKYEEELDDWETEFGKNRFRFKELYHATKGFKEKDLLGSGGFGRVYRGILPTTKLEVAVKRVSHDSKQGMKEFVAEIVSIGRM…
LECRK57	Q9ZR79	LECRK	AAD00733	Arabidopsis thaliana	Herbivore, bacteria and oomycetes	https://doi.org/10.1094/mpmi-06-14-0191-r	MSHKVLQIVLVLLLTLFSSTHNSNGNFLMEEAAAAGLNGYCLLTNTTKHSYGQAFNNTPVPIKNSSFSFNIIFGIVPEHKQQGSHGMAFVFSPTRGLPGASPDQYLGIFNETNNGKASNNVIAIELDIRKDEEFGDIDDNHVGININGLTSVASASAGYYDDEDGNFKKLSLISTKVMRLSIVYSHTDKQLNVTLLPAEISVPPQKSLLSLNRDLSPYFLEETYLGFTASTGSIGALYYVMQFSYEEGVIYPAWDLGVIPTLPPYPKKSYDRTRRILAVCLTLAVFTALVASGIGFVFYVRHKKVKEVLEEWEIQNGPHRFSYKELFNATKGFKEKQLLGKGGFGQVYKGMLPGSDAEIAVKRTSHDSRQGMSEFLAEISTIGRLRHPNLVRLLGYCKH…
LECRK62	Q9M021	LECRK	CAB82270	Arabidopsis thaliana	Oomycetes	https://doi.org/10.1094/mpmi-06-14-0191-r	MGTQRSMFIVSFLFKLFLFLSVHVRAQRTTTNFAFRGFNGNQSKIRIEGAAMIKPDGLLRLTDRKSNVTGTAFYHKPVRLLNRNSTNVTIRSFSTSFVFVIIPSSSSNKGFGFTFTLSPTPYRLNAGSAQYLGVFNKENNGDPRNHVFAVEFDTVQGSRDDNTDRIGNDIGLNYNSRTSDLQEPVVYYNNDDHNKKEDFQLESGNPIQALLEYDGATQMLNVTVYPARLGFKPTKPLISQHVPKLLEIVQEEMYVGFTASTGKGQSSAHYVMGWSFSSGGERPIADVLILSELPPPPPNKAKKEGLNSQVIVMIVALSAVMLVMLVLLFFFVMYKKRLGQEETLEDWEIDHPRRLRYRDLYVATDGFKKTGIIGTGGFGTVFKGKLPNSDPIAVKKIIP…
LECRK13	Q9M3D8	LECRK	AAQ83688	Arabidopsis thaliana	Fungos	https://doi.org/10.1094/mpmi-06-14-0191-r	MACRLYLALIFSCVYLICLSSQQETGFVYNGFEQADLFIDGIAKILPDGLLQLTNTTELQMGHAFFKKPFDFDPSSSLSFYTHFVCALVPPKLGADGGHGIVFVVSPSIDLSHAYATQYLGVFSNLTNGTSSSHLLAIELDTVKTVEFNELEKPHVGIDLNSPISVESALPSYFSNALGKNISINLLSGEPIQVWVDYDGSFLNVTLAPIEIKKPNQPLISRAINLSEIFQEKMYVGFSSSTGNLLSNHYILGWSFSRRKEQLQSLNLSTLPRVPLPKEEKKKLSPLLIGLVILLVIPVVMVLGGVYWYRRKKYAEVKEWWEKEYGPHRFSYKSLYKATNGFRKDCRVGKGGFGEVYKGTLPGGRHIAVKRLSHDAEQGMKQFVAEVVTMGNLQHRNLV…
LECRK54	O22833	LECRK	AAB64036	Arabidopsis thaliana	Herbivore, bacteria and oomycetes	https://doi.org/10.1094/mpmi-06-14-0191-r	MSRTIGSRVIFLILALFCCTENSRGKLVMQGSAGFFKGYRTLTSTKKHAYGQAFEDEIVPFKNSANDTVTSFSVTFFFAIAPEDKHKGAHGMAFVISPTRGITGASADQYLGIFNKANNGDSSNHVIAVELDINKDEEFGDINDNHVGININGMRSIKFAPAGYYDQEGQFKDLSLISGSLLRVTILYSQMEKQLNVTLSSPEEAYYPNKPLLSLNQDLSPYILENMYVGFSASTGSVRAMHYMLSWFVHGGVDVPNLDLGIPTFPPYPKEKSLVYRIVLVTSLALVLFVALVASALSIFFYRRHKKVKEVLEEWEIQCGPHRFAYKELFKATKGFKQLLGKGGFGQVFKGTLPGSDAEIAVKRISHDSKQGMQEFLAEISTIGRLRHQNLVRLQGYCR…
LECRK17	Q9LSS0	LECRK	BAA97507	Arabidopsis thaliana	Oomycetes	https://doi.org/10.1094/mpmi-06-14-0191-r	MIRGLLLGIIWMIFCVCSSFQQETPFVYNNFGHVDHLHLDGSARIIPSGGILQLTNATNSQIGHVFYEKPIEFKSSESVSFSTYFVCALLPAGDPSGHGMTFFVSHSTDFKGAEATRYFGIFNRNGSTSTRVLAVELDTSLASDVKDISDNHVGIDVNSAESITSANASYFSDKEGKKIDIKLLSGDPIQVWVDYEGTTLNVSLAPLRNKKPSRPLLSSTSINLTDILQGRRMFVGFSGSTGSSMSYQYILGWSFSKSMASLPNIDISKLPKVPHSSTKKKSTSPVLSVLLGLIAFIVLGILVVAYLYRRNLYSEVREEWEKEYGPIRYSYKSLYKATKGFNRSEFLGRGGFGEVYKGTLPRSRELREVAVKRVSHDGEHGMKQFVAEIVSMRSLKHRS…
LECRK82	Q9LYX1	LECRK	BAB08374	Arabidopsis thaliana	Oomycetes	https://doi.org/10.1094/mpmi-06-14-0191-r	MLKLPPRFFSVYSTLIHILASFLCSSDVRGDFPATRFDLGTLTLSSLKLLGDAHLNNGTIKLTRELSVPTSTAGKALYGKPVKFRHPETKSPASFTTYFSFSVTNLNPSSIGGGLAFVISPDEDYLGSTGGFLGLTEETGSGSGFVAVEFDTLMDVQFKDVNGNHVGLDLNAVVSAAVADLGNVDIDLKSGNAVNSWITYDGSGRVLTVYVSYSNLKPKSPILSVPLDLDRYVSDSMFVGFSGSTQGSTEIHSVDWWSFSSSFEESSESPPPMPNSPPPSSPSSSITPSLSTVRRKTADPSSSCRNKLCKKSPAAVAGVVTAGAFFLALFAGVIIWVYSKKIKYTRKSESLASEIMKSPREFTYKELKLATDCFSSSRVIGNGAFGTVYKGILQDSGEI…
LECRK91	Q9LXA5	LECRK	CAB89390	Arabidopsis thaliana	Oomycetes	https://doi.org/10.1094/mpmi-02-15-0025-r	MANSILLFSFVLVLPFVCSVQFNISRFGSDVSEIAYQGDARANGAVELTNIDYTCRAGWATYGKQVPLWNPGTSKPSDFSTRFSFRIDTRNVGYGNYGHGFAFFLAPARIQLPPNSAGGFLGLFNGTNNQSSAFPLVYVEFDTFTNPEWDPLDVKSHVGINNNSLVSSNYTSWNATSHNQDIGRVLIFYDSARRNLSVSWTYDLTSDPLENSSLSYIIDLSKVLPSEVTIGFSATSGGVTEGNRLLSWEFSSSLELIDIKKSQNDKKGMIIGISVSGFVLLTFFITSLIVFLKRKQQKKKAEETENLTSINEDLERGAGPRKFTYKDLASAANNFADDRKLGEGGFGAVYRGYLNSLDMMVAIKKFAGGSKQGKREFVTEVKIISSLRHRNLVQLIGWC…
LECRK92	Q9LSL5	LECRK	BAA98179	Arabidopsis thaliana	Oomycetes	https://doi.org/10.1094/mpmi-02-15-0025-r	MLYFIFCQNLSSSSSMSNSILFLSLFLFLPFVVDSLYFNFTSFRQGDPGDIFYHGDATPDEDGTVNFNNAEQTSQVGWITYSKKVPIWSHKTGKASDFSTSFSFKIDARNLSADGHGICFFLAPMGAQLPAYSVGGFLNLFTRKNNYSSSFPLVHVEFDTFNNPGWDPNDVGSHVGINNNSLVSSNYTSWNASSHSQDICHAKISYDSVTKNLSVTWAYELTATSDPKESSSLSYIIDLAKVLPSDVMFGFIAAAGTNTEEHRLLSWELSSSLDSDKADSRIGLVIGISASGFVFLTFMVITTVVVWSRKQRKKKERDIENMISINKDLEREAGPRKFSYKDLVSATNRFSSHRKLGEGGFGAVYEGNLKEINTMVAVKKLSGDSRQGKNEFLNEVKII…
LORE (SD129)	O64782	LECRK	AAC13903	Arabidopsis thaliana	Gram-negative bacteria	https://doi.org/10.1038/ni.3124	MGMVLFACLLLLIIFPTCGYAAINTSSPLSIRQTLSSPGGFYELGFFSPNNTQNQYVGIWFKKIVPRVVVWVANRDTPVTSSAANLTISSNGSLILLDGKQDVIWSTGKAFTSNKCHAELLDTGNFVVIDDVSGNKLWQSFEHLGNTMLPQSSLMYDTSNGKKRVLTTWKSNSDPSPGEFSLEITPQIPTQGLIRRGSVPYWRCGPWAKTRFSGISGIDASYVSPFSVVQDTAAGTGSFSYSTLRNYNLSYVTLTPEGKMKILWDDGNNWKLHLSLPENPCDLYGRCGPYGLCVRSDPPKCECLKGFVPKSDEEWGKGNWTSGCVRRTKLSCQAKSSMKTQGKDTDIFYRMTDVKTPDLHQFASFLNAEQCYQGCLGNCSCTAFAYISGIGCLVWNGEL…
LYK5	O22808	LYK	AAB80675	Arabidopsis thaliana	Fungus (chitin)	https://doi.org/10.7554/eLife.03766	MAACTLHALSVTLFLLLFFAVSPAKAQQPYVNNHQLACEVRVYDNITNGFTCNGPPSCRSYLTFWSQPPYNTADSIAKLLNVSAAEIQSINNLPTATTRIPTRELVVIPANCSCSSSSGGFYQHNATYNLSGNRGDETYFSVANDTYQALSTCQAMMSQNRYGERQLTPGLNLLVPLRCACPTAKQTTAGFKYLLTYLVAMGDSISGIAEMFNSTSAAITEGNELTSDNIFFFTPVLVPLTTEPTKIVISPSPPPPPVVATPPQTPVDPPGSSSSHKWIYIGIGIGAGLLLLLSILALCFYKRRSKKKSLPSSLPEENKLFDSSTKQSIPTTTTTQWSIDLSNSSEAFGLKSAIESLTLYRFNDLQSATSNFSDENRIKGSVYRATINGDDAAVKVIKG…
LYK4	O64825	LYK	AAC17086	Arabidopsis thaliana	Fungus (chitin)	https://doi.org/10.1104/pp.112.201699	MISFSFHLLVFILLSLSSFATAQQPYVGISTTDCSVSDNTTSVFGYSCNGLNKTCQAYVIFRSTPSFSTVTSISSLFSVDPSLVSSLNDASPSTSFPSGQQVIIPLTCSCTGDDSQSNITYTIQPNDSYFAIANDTLQGLSTCQALAKQNNVSSQSLFPGMRIVVPIRCACPTAKQINEDGVKYLMSYTVVFEDTIAIISDRFGVETSKTLKANEMSFENSEVFPFTTILIPLVNPPANTNSLIPPPPPPPPQSVSPPPLSPDGRKSKKKTWVYALAGVLGGALVLSVIGAAIFCLSKKKTKTQTQEETGNLDSFMGKKPPMSDQEFDPLDGLSGMVVESLKVYKFHELQSATSDFTSSSSIGGSGYIGKINGDGAMIKKIEGNASEEVNLLSKLNHLN…
LYK1	-	LYK	KU598832	Gossypium hirsutum	Fungus (chitin) [Verticillium wilt]	https://doi.org/10.3389/fpls.2017.02133	MLKLISILLLLISISSISVESRCSRGCDLALASYYVWQGSNLTFISQILNSSLVPYSTTNFDSILAYNPQVANKDSVEAFSRLNIPFPCDCINNDFLGHVFTYSVQPGDTYDKIAGYYSDLTTVAWLRPFNSYPETNIPDSGVVNVVVNCSCGDSAISKDYGLFVTYPLRENETLDTVLTQANLSSDLSGLVRLYNPGANFSSGSGLVYIPGRDAENSFRPLKSSKGISGGVIAGIAIAAVVVSLLLAFGIYAKFFRKKSKTTSLLSTVSHDVSAEAGNVFGSKAAESTGTVAASPGLTGITVDKSVEFSYEELAQATDYFSMANKIGEGGFGAVYYANLRGEEAAIKKMDMQASKEFLAELKVLTRVHHLNLVRLIGYCVEGSLFLVYEYIENGNLSQ…
LYK2	-	LYK	KU598833	Gossypium hirsutum	Fungus (chitin) [Verticillium wilt]	https://doi.org/10.3389/fpls.2017.02133	MASVMSKIYLIALVLLIWLLVSPLGQNLLSCNVTSPDALGYRCRINRSEDQCGTFVVLRATSYYSSLSNLSFYLGFNRVAIAEANGFSAQTEFLPRDQPLLLPIDCKCNNGLFHADLTKTTIKGESFYGIAESLQGLTTCKAIQDKNPGVSPWGLGDKVRLVVPLRCACPSPSEVALKVRLLLSYPVSPGDTIFNLAAAFNTTSEAIISTNNRSLETFEPESLATLTSLLIPLNGEPLPHFPETSIPIINPQKKKPRMWKVGVYIAVSGVVIGTIIAVAATFLVIRLKRKKKKQNLSKDDDLELQQLSLSVRTASEKKVSFAGSQNAGDGRLIDSVTPRKALLELYTIEELRKATEDFNPSTQIEGSVYHGHLNGKSMAIRRTRTENISKVETRFFTDA…
AtCERK1	A8R7E6	LYK	BAF92788	Arabidopsis thaliana	Bacteria (peptidoglycan)	https://doi.org/10.1073/pnas.0705147104	MKLKISLIAPILLLFSFFFAVESKCRTSCPLALASYYLENGTTLSVINQNLNSSIAPYDQINFDPILRYNSNIKDKDRIQMGSRVLVPFPCECQPGDFLGHNFSYSVRQEDTYERVAISNYANLTTMESLQARNPFPATNIPLSATLNVLVNCSCGDESVSKDFGLFVTYPLRPEDSLSSIARSSGVSADILQRYNPGVNFNSGNGIVYVPGRDPNGAFPPFKSSKQDGVGAGVIAGIVIGVIVALLLILFIVYYAYRKNKSKGDSFSSSIPLSTKADHASSTSLQSGGLGGAGVSPGIAAISVDKSVEFSLEELAKATDNFNLSFKIGQGGFGAVYYAELRGEKAAIKKMDMEASKQFLAELKVLTRVHHVNLVRLIGYCVEGSLFLVYEYVENGNLG…
OsCERK1	A0A0P0XII1	LYK	BAD01244	Oryza sativa subsp. japonica	Bacteria and fungus	https://doi.org/10.1111/j.1365-313x.2010.04324.x	MEASTSLLVLVLAAAAFAAGTVTEAAGDGCSAGCDLALASFYVTPNQNVTNMADLFGIGAANYRSLAPYNPNIPNLDFINVGGRVNVYFTCGCRSLPGSPGATYLAGAFPFQMSRGQIYTSVAANYNNLTTAEWLQATNSYPANNIPDTAVINATVNCSCGDASISPDYGLFLTYPLRAEDTLASVAATYGLSSQLDVVRRYNPGMESATGSGIVYIPVKDPNGSYLPLKSPGKGASAGAIAGGVVAGVVVLAAIFLYIIFYRRRKAKQATLLQSSEDSTQLGTISMDKVTPSTIVGPSPVAGITVDKSVEFSYEELSNATQGFSIGNKIGQGGFGAVYYAELRGEKAAIKKMDMQATHEFLAELKVLTHVHHLNLVRLIGYCIESSLFLVYEFIENGN…
PpCERK1	A9TXT1	LYK	A9TXT1	Physcomitrella patens subsp. patens	Fungus	https://doi.org/10.1105/tpc.15.00774	MKFQMKMKSELCRTYKYWLILLVLWLSGVTQRETGVLIVDADCIPPNGCKALAYYRLKQGDDLEKLQGRFQTNNSEVLAYNPQLVDANSIQAGTNIYLPFDCLCLNGELVHRFSYTVTTNDTAEKVVDVTYQKLTTVGAVRSASNSGDLSSIYSGQSLTIPVRCYCGDPNVDPKYGLFSTYVVQADDQLTSLSTNFSVDADVISKFNSDTRNLSPDSIIFIPSKAANGSFPPFSGYVLGTVHWRSNVGIIVGVVVGGIVLAVLLLFALIFGFKHFRRRKLAKEPTMQQSGLLSSSSMAGSKPSRSGSTMLPVPKSVEFTYEELAAATDNFSLAKKIGQGGFASVYYGVIRDQKLAIKKMTLQCTKEFLAELQVLTNVHHTNLVQLIGYCTTNSLFLVYE…
LYK3	F4IB81	LYK	NP_175606	Arabidopsis thaliana	-	https://doi.org/10.1104/pp.113.233759	MNLTFYIFFLSLLPSFSSSKPMNCSDTTRLCSSFLAFKPNQNQSFSVIQSMFDVLPQDITADISGGYFFIKKNCSCLTTTHQYTTNTTFTIRQNVGYVYNVTVSAYSGLAFPPNTTRAARAGAVVSVQLLCGCSSGLWNYLMSYVAMAGDSVQSLSSRFGVSMDRIEDVNGILNLDNITAGDLLYIPLDSVPGEPYETSKINPPAPSPAPASSLANGNISDDQVNHTAKSGSHVPYIWIVGGLGVVLALLVLCILVCICLRSSSCSSSEEDGNGHNFQILRKSGFFCGSGRYNCCRSGDFRQTNGETQVVAIPKALGDGMFEIEKPMVFTYEEIRAATDEFSDSNLLGHGNYGSVYFGLLREQEVAVKRMTATKTKEFAAEMKVLCKVHHSNLVELIGY…
NFP	Q0GXS4	LYK	Q0GXS4	Medicago truncatula	-	https://doi.org/10.1111/nph.12198	MSAFFLPSSSHALFLVLMLFFLTNISAQPLYISETNFTCPVDSPPSCETYVAYRAQSPNFLSLSNISDIFNLSPLRIAKASNIEAEDKKLIPDQLLLVPVTCGCTKNHSFANITYSIKQGDNFFILSITSYQNLTNYLEFKNFNPNLSPTLLPLDTKVSVPLFCKCPSKNQLNKGIKYLITYVWQDNDNVTLVSSKFGASQVEMLAENNHNFTASTNRSVLIPVTSLPKLDQPSSNGRKSSSQNLALIIGISLGSAFFILVLTLSLVYVYCLKMKRLNRSTSSSETADKLLSGVSGYVSKPTMYEIDAIMEGTTNLSDNCKIGESVYKANIDGRVLAVKKIKKDASEELKILQKVNHGNLVKLMGVSSDNDGNCFLVYEYAENGSLEEWLFSESSKTSN…
LYK9	G7J6P5	LYK	XP_003601376	Medicago truncatula	-	https://doi.org/10.1111/nph.15891 https://doi.org/10.1073/pnas.1706795114	MEHQPRFTSFISLPLFSIFLASIPFITESKCTKGCSLALANFYVSQGSNLTYISSIMRSNIQTRPEDIVEYSREIIPSKDSVQAGQRLNVPFPCDCIDGQFLGHKFSYDVETGDTYETVATNNYANLTNVEWLRRFNTYPPNDIPDTGTLNVTVNCSCGDADVGNYALFVTYPLRPGETLVSVANSSKVDSSLLQRYNPGVNFNQGSGIVFVPGKDQNGSFVFLGSSSGLGGGAIGGIAVGIVVVLLLVAAAIYFGYFRKKKIQKEELFSRDSTALFSQDGKDENSHGAANVTQRPGVMTGITVDKSVEFSYDELAAASDNFSMANKIGQGGFGSVYYAELRGEKAAIKKMDMQATKEFLAELKVLTRVHHLNLVRLIGYSIEGSLFLVYEYIENGNLS…
BTI9	-	LYK	ADL16642	Solanum lycopersicum	-	https://doi.org/10.1111/j.1365-313x.2011.04773.x	MFESRPRSVLSLGVFVILVYLSSVPLPVNSQCNRGCDLALASFYVWRGSNLTLISEMFSTSIADIVSYNNRDNIPNQDSVIAGTRINIPFRCDCLNDGEVLGHAFPYRVKSGDTYDLVARNYSDLTTAQWMMKFNSYPENNIPNTVNLSVVVNCSCGNSDVSKDFGLFVTYPVRAEDNLTSVASAANVSEDIIRRYNPAAVSILDIGQGIIYIPGRDRNGNFPPLPTSTDGLSGGAKAGISIGAIGVVLLLAGLVYVGCYRNKTRKISLLRSEDHLHQYGHGPEGSTTVKAADSGRLADGNSPVLSGITVDKSVEFTYEELATATNDFSIANKIGQGGFGAVYYAELRGEKAAIKKMDMEATREFLAELKVLTNVHHLNLVRLIGYCVEGSLFLVYEYV…
LYK13	G3KGB4	LYK	AEO18236	Solanum lycopersicum	-	https://doi.org/10.1111/j.1365-313x.2011.04773.x	MIFLRRRSITILVLIYFFSNCTTCYSTSCTNGCDLALASFFIWPESNLPLINQLFDNISYSDILEWNTQITSTFILTESRVHVPFRCDCLNNGEFLGHVFSYNVSANETYDLIATRRYSSLTNKELLMRDNRYPDNNIPDHVTLNVTVNCSCGNKHVSKDYGLFITYPMRPGENLSYIALVTNTSSKLIEMYNPMVNFSAGSGLLYIPGRDKLGNYPPISTRKGSSGKTIAALAVASLAGVLLLVGIIYVGIYRRKEQKVAANIPVSSGQCYPPSPGLSGIHVDKSVEFSYQELAESTDNFSISNKIGEGGFGAVYYAELRGKKAAIKRMNREGRTEFLAELKILTRVHHLNLVSLIGYCVERSLFLVYEFIENGNLSQHLHGRDVLTWSTRVQIAMDS…
LYS6	-	LYK	BAI79273	Lotus japonicus	-	https://doi.org/10.1073/pnas.1706795114	MEHPRLGFPITLLLFSFILLPSTSQSKCTHGCALAQASYYLLNGSNLTYISEIMQSSLLTKPEDIVSYNQDTIASKDSVQAGQRINVPFPCDCIEGEFLGHTFQYDVQKGDRYDTIAGTNYANLTTVEWLRRFNSYPPDNIPDTGTLNVTVNCSCGDSGVGDYGLFVTYPLRPGETLGSVASNVKLDSALLQKYNPNVNFNQGSGIVYIPAKDQNGSYVLLGSSSGGLAGGAIAGIAAGVAVCLLLLAGFIYVGYFRKKRIQKEELLSQETRAIFPQDGKDENPRSTVNETPGPGGPAAMAGITVDKSVEFSYDELATATDNFSLANKIGQGGFGSVYYAELRGERAAIKKMDMQASKEFLAELKVLTRVHHLNLVRLIGYSIEGSLFLVYEFIENGNL…
LYR4	-	LYK	XP_003616926	Medicago truncatula	-	https://doi.org/10.1073/pnas.1706795114	MAWQTLTTLIIITIITTFPKTKSQQEYVNNKQLDCENTYNSTLGNICNSIPSCQSYLTFKSTPQFNTPSSISHLLNSSASLISQSNNISTVQTLPTDTIITVPINCTCSNNNTYYQHNTSYTIQNTGETYFTVANNTYQALSTCQALIAQNPYNERKIVRGNNLTVPLRCACPTKKQSDEGFKYLLTYLVSEGESVSSIAEIFNVDPQSINEANELSSTSFIFYFTPLLIPLKNEPPQKIVKPASPPESPPPPPPAAENGSSSSSTKWVIVGVVVGVVVLLLVGVALFFLCFRRRRQQKLQPPAVGKAFSDSNTKKVSEVTSTSQSWSLSSEGIRYAVDSLTVYKYEDLQNATNFFSEENKIKGSVYRASFKGDDAAVKILKGDVSSEINILKRINHAN…
LYM1	Q93ZH0	LYP	AAF16531	Arabidopsis thaliana	Bacteria (peptidoglycan)	https://doi.org/10.1073/pnas.1112862108	MKIPEKPIFLIFVSLILASSLTFTATAKSTIEPCSSNDTCNALLGYTLYTDLKVSEVASLFQVDPISILLANAIDISYPDVENHILPSKLFLKIPITCSCVDGIRKSVSTHYKTRPSDNLGSIADSVYGGLVSAEQIQEANSVNDPSLLDVGTSLVIPLPCACFNGTDNSLPAVYLSYVVKEIDTLVGIARRYSTTITDLMNVNAMGAPDVSSGDILAVPLSACASKFPRYASDFGLIVPNGSYALAAGHCVQCSCALGSRNLYCEPASLAVSCSSMQCRNSNLMLGNITVQQTSAGCNVTTCDYNGIANGTILTM
LYM3	Q6NPN4	LYP	AEE36002	Arabidopsis thaliana	Bacteria (peptidoglycan)	https://doi.org/10.1073/pnas.1112862108	MKNPEKPLLLFLILASSLASMATAKSTIEPCSSKDTCNSLLGYTLYTDLKVTEVASLFQVDPVSMLLSNSIDISYPDVENHVLPAKLFLKIPITCSCVDGIRKSLSTHYKTRTSDTLGSIADSVYGGLVSPEQIQVANSETDLSVLDVGTKLVIPLPCACFNGTDESLPALYLSYVVRGIDTMAGIAKRFSTSVTDLTNVNAMGAPDINPGDILAVPLLACSSNFPKYATDYGLIIPNGSYALTAGHCVQCSCVLGSRSMYCEPASISVSCSSMRCRNSNFMLGNITSQQSSSGCKLTTCSYNGFASGTILTTLSMSLQPRCPGPQQLAPLIAPPDNVPKELMYLPSPSPSPSPEFDDIAGGGSSIAAVPAASPGGATVSSSNSIPGNPANGPGGSISI…
LYP4	Q67UE8	LYP	BAD38015	Oryza sativa subsp. japonica	Bacteria and fungus	https://doi.org/10.4161/psb.22980	MPPPLLLLLLLAAAAAAVAPARSKSTLESCSSSTACPALLSYTLYADLKLAELAALFSADPLAILAANSIDFAVPDPADRILPAGLPLRVPVPCACSDGIRRVTTVRYVARPGDTLASVASSVYGGLTTPDWISDSNGILGAKPDAAVDAGTTLFVPLHCACFGGVDNGLPAVYLTYVAGKGDTVAAVAQRYRTTATDLMSVNDMATPELAAGDIIVVPLPACTSSFPAFTADYGLAVANGTYAVTANRCVQCSCGPGNLDLFCVPAPLADSTCSSMQCANSSMMLGNFTLLMTSSGCSVTSCSYGGFVNGTILTTLTTALKPQCPGPHQYPPLIPPPTSSFFETYLGPSPTPMASEGGVMAGMAPTSTPAASSGPPPAGRHVVGDVLGAFALCLVGNL…
LYP6	Q69T51	LYP	AAT99435	Oryza sativa subsp. japonica	Bacteria and fungus	https://doi.org/10.4161/psb.22980	MAGWPAAEAAGALVVAILAAAAGGAAGKTTIEPCAGADTCAALLGYTLYADMKVSEVAALFGADPRAVLAANALDFASPGAANRILPAGLPLRVPTRCACSDGVRKSVAVRYSARPADTLASVADVVFAGLASADQIRTANGLSAEDPDAPLDAGATLVVPLPCACFNSTDNNLPAVYLSYVVRVGDTVQSIAATHATTVTDISNVNAMGSPIVAPGDILAIPLPACASMFPNSASDYGLLVANGTYALTAGNCVQSSCGPGDLKLYCTPASLTASCSSMQCPNSNLMLGNVTAQSTSGGCNVSSCSYAGLVNGTIATSLSSGLQPTCPGPHQFPPLRATPIAVNQGSYLAPSPAPGAGEAGGDIPGFPGSSNVSPANGPSGSVSQAASVNRPHQIVAL…
LYM2	O23006	LYP	AEC06587	Arabidopsis thaliana	Fungus	https://doi.org/10.1073/pnas.1203458110	METSCFTLLGLLVSLSFFLTLSAQMTGNFNCSGSTSTCQSLVGYSSKNATTLRNIQTLFAVKNLRSILGANNLPLNTSRDQRVNPNQVVRVPIHCSCSNGTGVSNRDIEYTIKKDDILSFVATEIFGGLVTYEKISEVNKIPDPNKIEIGQKFWIPLPCSCDKLNGEDVVHYAHVVKLGSSLGEIAAQFGTDNTTLAQLNGIIGDSQLLADKPLDVPLKACSSSVRKDSLDAPLLLSNNSYVFTANNCVKCTCDALKNWTLSCQSSSEIKPSNWQTCPPFSQCDGALLNASCRQPRDCVYAGYSNQTIFTTASPACPDSAGPDNYASTLSSSFNFVIVLIQCALLCLCLL
CEBiP	Q8H8C7	LYP	BAE95828	Oryza sativa subsp. japonica	-	https://doi.org/10.1073/pnas.0508882103	MASLTAALATPAAAALLLLVLLAAPASAANFTCAVASGTTCKSAILYTSPNATTYGNLVARFNTTTLPDLLGANGLPDGTLSSAPVAANSTVKIPFRCRCNGDVGQSDRLPIYVVQPQDGLDAIARNVFNAFVTYQEIAAANNIPDPNKINVSQTLWIPLPCSCDKEEGSNVMHLAYSVGKGENTSAIAAKYGVTESTLLTRNKIDDPTKLQMGQILDVPLPVCRSSISDTSADHNLMLLPDGTYGFTAGNCIRCSCSSTTYQLNCTAVQNKGCPSVPLCNGTLKLGETNGTGCGSTTCAYSGYSNSSSLIIQTSLATNQTTACQRGGSGRSQFARSMWSMSVISFHMVLIIICFL
PEPR2	Q9FZ59	RLK	AAF99817	Arabidopsis thaliana	Herbivore (endogenous protein )	https://doi.org/10.1093/jxb/erv250	MRNLGLLEITLLCSLFVYFRIDSVSSLNSDGLALLSLLKHFDKVPLEVASTWKENTSETTPCNNNWFGVICDLSGNVVETLNLSASGLSGQLGSEIGELKSLVTLDLSLNSFSGLLPSTLGNCTSLEYLDLSNNDFSGEVPDIFGSLQNLTFLYLDRNNLSGLIPASVGGLIELVDLRMSYNNLSGTIPELLGNCSKLEYLALNNNKLNGSLPASLYLLENLGELFVSNNSLGGRLHFGSSNCKKLVSLDLSFNDFQGGVPPEIGNCSSLHSLVMVKCNLTGTIPSSMGMLRKVSVIDLSDNRLSGNIPQELGNCSSLETLKLNDNQLQGEIPPALSKLKKLQSLELFFNKLSGEIPIGIWKIQSLTQMLVYNNTLTGELPVEVTQLKHLKKLTLFNNG…
IOS1	Q9C8I6	RLK	ACN59246	Arabidopsis thaliana	Fungus and oomycetes	https://doi.org/10.1104/pp.114.248518	MAFSSCFLLVLLQIFSALLLCLAQDQSGFISLDCGSPRETSFREKTTNITYISDANFINTGVGGSIKQGYRTQFQQQTWNLRSFPQGIRNCYTLNLTIGDEYLIRANFLHGGYDDKPSTQFELYLGPNLWSTVTTTNETEASIFEMIHILTTDRLQICLVKTGNATPFISALELRKLMNTTYLTRQGSLQTFIRADVGATVNQGYRYGIDVFDRVWTPYNFGNWSQISTNQSVNINNDYQPPEIAMVTASVPTDPDAAMNISLVGVERTVQFYVFMHFAEIQELKSNDTREFNIMYNNKHIYGPFRPLNFTTSSVFTPTEVVADANGQYIFSLQRTGNSTLPPLLNAMEIYSVNLLPQQETDRKEVDAMMNIKSAYGVNKIDWEGDPCVPLDYKWSGVN…
PSKR1	Q9ZVR7	RLK	AAC78507	Arabidopsis thaliana	Biotrophic	https://doi.org/10.1111/tpj.12050	MRVHRFCVIVIFLTELLCFFYSSESQTTSRCHPHDLEALRDFIAHLEPKPDGWINSSSSTDCCNWTGITCNSNNTGRVIRLELGNKKLSGKLSESLGKLDEIRVLNLSRNFIKDSIPLSIFNLKNLQTLDLSSNDLSGGIPTSINLPALQSFDLSSNKFNGSLPSHICHNSTQIRVVKLAVNYFAGNFTSGFGKCVLLEHLCLGMNDLTGNIPEDLFHLKRLNLLGIQENRLSGSLSREIRNLSSLVRLDVSWNLFSGEIPDVFDELPQLKFFLGQTNGFIGGIPKSLANSPSLNLLNLRNNSLSGRLMLNCTAMIALNSLDLGTNRFNGRLPENLPDCKRLKNVNLARNTFHGQVPESFKNFESLSYFSLSNSSLANISSALGILQHCKNLTTLVLTL…
SOBIR1	Q9SKB2	RLK	AAD32284	Arabidopsis thaliana	All	https://doi.org/10.1016/j.chom.2009.05.019	MAVPTGSANLFLRPLILAVLSFLLLSSFVSSVEWLDIDSSDLKALQVIETELGVNSQRSSASDVNPCGRRGVFCERRHSATTGEYVLRVTRLVYRSRSLTGTISPVIGMLSELKELTLSNNQLVNAVPVDILSCKQLEVLDLRKNRFSGQIPGNFSSLSRLRILDLSSNKLSGNLNFLKNLRNLENLSVANNLFSGKIPEQIVSFHNLRFFDFSGNRYLEGPAPVMSSIKLQTSPHQTRHILAETPTSSPTNKPNNSTTSKAPKGAPKPGKLKKKKKKSKKKKVAAWILGFVVGAIGGTISGFVFSVLFKLIIQAIRGSEKPPGPSIFSPLIKKAEDLAFLENEEALASLEIIGRGGCGEVFKAELPGSNGKIIAVKKVIQPPKDADELTDEDSKFLNK…
FRK1 (SIRK)	O64483	RLK	AAL92103	Arabidopsis thaliana	-	https://doi.org/10.1016/j.plantsci.2018.05.030	MAMLKSLSSILFTSFALLFFLVHAQDQSGFISIDCGIPDDSSYNDETTGIKYVSDSAFVDSGTTKRIAAQFQSSGFDRHLLNVRSFPQSKRSCYDVPTPRGKGFKYLIRTRFMYGNYDDLGRVPEFDLYLGVNFWDSVKLDDATTILNKEIITIPLLDNVQVCVVDKNAGTPFLSVLEIRLLLNTTYETPYDALTLLRRLDYSKTGKLPSRYKDDIYDRIWTPRIVSSEYKILNTSLTVDQFLNNGYQPASTVMSTAETARNESLYLTLSFRPPDPNAKFYVYMHFAEIEVLKSNQTREFSIWLNEDVISPSFKLRYLLTDTFVTPDPVSGITINFSLLQPPGEFVLPPIINALEVYQVNEFLQIPTHPQDVDAMRKIKATYRVKKNWQGDPCVPVDYS…
RLP23	O48849	RLP	AAC04495	Arabidopsis thaliana	All	https://doi.org/10.1038/nplants.2015.140	MSKALLHLHFLSLFLLCCVCHSSIFTLNFHFTGIVACRPHQIQAFTKFTNEFDTRGCNNSDTFNGVWCDNSTGAVAVLQLRKCLSGTLKSNSSLFGFHQLRYVDLQNNNLTSSSLPSGFGNLKRLEGLFLSSNGFLGQVPSSFSNLTMLAQLDLSYNKLTGSFPLVRGLRKLIVLDLSYNHFSGTLNPNSSLFELHQLRYLNLAFNNFSSSLPSKFGNLHRLENLILSSNGFSGQVPSTISNLTRLTKLYLDQNKLTSSFPLVQNLTNLYELDLSYNKFFGVIPSSLLTLPFLAHLALRENNLAGSVEVSNSSTSSRLEIMYLGSNHFEGQILEPISKLINLKHLDLSFLNTSYPIDLKLFSSLKSLRSLDLSGNSISSASLSSDSYIPLTLEMLTLRH…
RLP42	Q9LJS0	RLP	BAB01887	Arabidopsis thaliana	Fungus and oomycetes	https://doi.org/10.1104/pp.113.230698	MSKSLLRLTFLLLLLLSCVSPSSFFTFNNPAEGPGACGPHQIQAFTQFKNEFDTRACNHSDPWNGVWCDNSTGAVTMLQLRACLSGTLKPNSSLFQFHHLRSLLLPHNNFTSSSISSKFGMLNNLEVLSLSSSGFLAQVPFSFSNLSMLSALDLSKNELTGSLSFVRNLRKLRVLDVSYNHFSGILNPNSSLFELHHLIYLNLRYNNFTSSSLPYEFGNLNKLEVLDVSSNSFFGQVPPTISNLTQLTELYLPLNDFTGSLPLVQNLTKLSILHLFGNHFSGTIPSSLFTMPFLSSIYLNKNNLSGSIEVPNSSSSSRLEHLYLGKNHLGKILEPIAKLVNLKELDLSFLNTSHPIDLSLFSSLKSLLLLDLSGDWISKASLTLDSYIPSTLEVLRLEH…
RLP1	Q9LNV9	RLP	ANM60456	Arabidopsis thaliana	Xanthomonas	https://doi.org/10.1105/tpc.113.110833	MRTDERRRWWVKPKKHITLVFITITMIIQFQMKGCVSCVETERMGLLQLKSYLKNLVDAEEEEEEGLSILKSWTHHEGDCCRWERVKCSDAINGHVIGLSLDRLVPVAFESQTRSLNLSLLHSFPQLQSLNLSWNWFTNLSDHFLGFKSFGTLDKLTTLDFSHNMFDNSIVPFLNAATSIRSLHLESNYMEGVFPPQELSNMTNLRVLNLKDNSFSFLSSQGLTDFRDLEVLDLSFNGVNDSEASHSLSTAKLKTLDLNFNPLSDFSQLKGLESLQELQVLKLRGNKFNHTLSTHVLKDLKMLQELDLSDNGFTNLDHGRGLEIPTSLQVLDFKRNQLSLTHEGYLGICRLMKLRELDLSSNALTSLPYCLGNLTHLRTLDLSNNQLNGNLSSFVSGLP…
RLP30	Q9MA83	RLP	AAF27042	Arabidopsis thaliana	Fungus	https://doi.org/10.1105/tpc.113.117010	MIPSQSNSFSGSVITLYFFLLGSLVLRTLASSRLHYCRHDQRDALLEFKHEFPVSESKPSPSLSSWNKTSDCCFWEGVTCDDESGEVVSLDLSYVLLNNSLKPTSGLFKLQQLQNLTLSDCHLYGEVTSSLGNLSRLTHLDLSSNQLTGEVLASVSKLNQLRDLLLSENSFSGNIPTSFTNLTKLSSLDISSNQFTLENFSFILPNLTSLSSLNVASNHFKSTLPSDMSGLHNLKYFDVRENSFVGTFPTSLFTIPSLQIVYLEGNQFMGPIKFGNISSSSRLWDLNLADNKFDGPIPEYISEIHSLIVLDLSHNNLVGPIPTSISKLVNLQHLSLSNNTLEGEVPGCLWGLMTVTLSHNSFNSFGKSSSGALDGESMQELDLGSNSLGGPFPHWICKQ…

## Sheet: S2 - PRGs validation set
Supplementary table S2. Summary table of all the PRGs included in the validation set for PRGdb 4.0's tool, DRAGO3. The information included for each PRG is: gene name, domain structure, which plant species it has been cloned from, to which pathogen it responds, the reference from which it was exctracted and the AA sequence
Gene name	Domain structure	Plant species	Pathogen	Reference	AA Sequence
Pm21	CNL	Haynaldia villosa	Blumeria graminis f. sp. tritici	https://doi.org/10.1016/j.molp.2018.02.013	MSAPVVSATMGAMNPLIGKLAALIGDEYKKLTGVRRQASFLKDELSAMKALLEKLELMDELDPLAKNWRDYVREMSYDMENCIDDFMRDLGGADAKTGFIKKTAKRLKTLRKRHRIADRMEELKGLALQANERRMRYKIDDCANSTNRVVPIDTRMLAIYKQATGLVGIDGPKKELVSWLTDTQEKLKVVAIVGFGGLGKTTLAKQVYDTIGGQFSCKIFFSVSQRPDMSSLLRGLQSELNMEEELTQPHEVQHIIGRLREYLTHKRYLIVVDDLWYQSTWNIMSCIFPEVGNGSRVIVTTRVEDVAIWACRDDHECVYRMEPLKEQDSRMLFCNRVFGSGYACPLPLKKVSDEILKKCGGLPLAIITIASLLASRQARSDEWESIRNCLGAKLAINST…
BPH18	CNL	Oryza australiensis	Nilaparvata lugens	https://doi.org/10.1038/srep34376	MEATAVSIGRSVLKGALGFAKSTLVEEVSLQLGVQRDQAFIRDELEMMNSFLMAANDEKDDNKVVRTWVKQVRDVAYDVEDCLQDLAVRLGRKSSSWWLSPHTLWERRRIAKQMKELRGKVEDVSQRNMRYQLIKGSKPTVATNVAPSSTARATMSGVHEERWQHDKAVAGLVRLVIKTKVDELRVIAVWGTSGDIREMSIVGGAYDHLKRSNKFECCAWVNLMHPLNPTKLLQTIVRQFYVRSLQEAGKATPSCQILSSMLIKEDHLNDEFNEYLSDKCYLVMLNDLSTAEEWKQIKMLFPDNKKGSRIIVFTQHVEVASFCARTEEVAPEQMQLFADQTLYAFRCKGAKDGVDSMEDSSNLNEDTTYNAVEGKSLPRTYSMVTAFKESEIVGRVDEI…
VqCN	CNL	Vitis quinquangularis	Plasmopara viticola	https://doi.org/10.1007/s00438-017-1360-y	MDCVSPILDVATRLWDCTAKRAVYIRHLPQNLNSLRTKMEELKKLHKDVKEKVECEEKLQKKRTHVVDGWLHGVEAMEKEVQEILAKGDEEIQKKCLGTCCPKNCGARFKLGKMVLEKMDAVTVKKTDGSDFSVVAEPLPSPPVIERRLDKTAGQDLLFGKVWKWLQDDGEQVSSIGLYGMGGVGKTTLLTRINNELLKTRLEFEAVIWVTVSRPANVENVQRVLFNKLEIPKDKWEGRSEDERKEPIFNVLKTKKFLLLLDDIWEPLDLFAVGIPPVNDGSKSKVVFTTRFSTVCRDMGAKKSIEVKCLAWEEAFALFQKYVGEDTINSHPHIPKLAEIVAKECDGLPLALITIGRAMAGAKTPEEWEKKIQMLKKYPAKFPGMENHLFPRLAFSYDS…
ZmNBS25	CNLK	Oryza sativa and Arabidopsis thaliana	Bipolaris maydis	https://doi.org/10.3389/fpls.2018.01033	MAEAVVFALAKISVSLAGSAISGLREHASIIKELPGKVRRIEAQLSIINGALQQQDSAYLSDHAYMKWIAYIRTLAYQVEDIMDTYSHHAHQLENRGFMWKLTQEYLGPFRSISAEITKIEENLKHATELKQAWLENYGHHGQQIMEAELSQDYIPAEPSWDQDFVGMDGNTTLVTEWLRSASDSESTFMTLLGAGGLGNTTLAMDVYKREKDRFRVHSFIAVERDCTMDALMRKILLEIGSSMKQPPSESVDSIPANQLKEEARRRISKLRDGRCLIVLDNVRDPRIYFEMRDVMSNLPGVRIILTTRKTQVAAARDPSSSRFLQLQPLDHIDALRLFCRKAFFKTNDSKCPPNVEVFATSLVNMCKGLPLAIVAMGGMMSLKPPVEQIWNQACVRLQ…
PsoRPM2	TNL	Prunus sogdiana	Meloidogyne incognita	https://doi.org/10.3389/fmicb.2017.02113	MGSGAAREASSLQWKYHIFLSFRGEDTRNGFTSHLHKALESRGYNVFMDEDDLQVGQVIKPELLQAIEKSKISVIVLSTRYADSSWCLDELVKIMECRRTLNQIVLPIFYKVDPSDVRKQTGTLESDFQKHTIRHKDGVVKEWRKALTEAANLCAGVLEDRNEAKFIEAFIENNIVGRLSTTPLPVAAYPVGVHSRVHDMISYLGGRSQDVVMIGIWGMGGLGKTTAAKAIYNRIKDKFEAHGFLGDIRDTANRHGLVYLQKLLLAEINKKPTKFHISCVDGGMGMIKKELGRKRVLVIIDDVDDKEQLEAIVGNRDWFGSGSRIIITTRDKRFLDILHVNKTFTVPEMNPDEGLELFCWHAFQKGYPDEQFLELSEKVVSYSGGLPLALKVLGSSLIE…
AhRRS5	NL	Arachis hypogaea cv. Minhua 6, cv. Yueyou 92 and cv. Xinhuixiaoli	Ralstonia solanacearum	https://doi.org/10.1111/pbi.12589	MAESAIAFLLQRLVSVFENEVTWFPGIQEEVVHLKGHLGVIRAFLRVADAKQESDEELKVCIKQLRDIAHDAEDLLDELELVQAYDHTNGFSVILSRFSGQIRHMKARYRIASDLKGINSRMRTILGVLAKFDTASQASNYTGKAWHDQRGDALLLENTDLVGIEEPKKQLISWLIKGCPGRKVISVTGMGGMGKTTVVKKVYDDPEVIKHFKACVWVTVSQSFKTEELLRDLVQKIFSEIRRPVPDGLESMRSDKLKLIIKDMLQRRRYLVVFDDVWHMHEWEAVKYALPDNNCGSRVMITTRKSDLASACSIQSKGKVYNLQPLKEDEVWDLFTRKTFQGKSCPSYLTSICKCILRKCEGLPLAIVAISSVLAMKDKCRIEEWDMICHSLGAEIQDN…
GbRVd	CNL	Gossypium barbadense	Verticillium dahliae	https://doi.org/10.1016/j.gene.2015.09.046	MAWSAVTSAVTTIGNLLTQEAIYLWGVEEQVDRLQTELKWMQSSLMEAETKQSKDERIRLWLTEIRELAYDAEDIVEEFALKIGSKNKGGLPSCIKRSACCLKEGWVLHETRSKIEKIIERINDLVRRLQAYGVKELKDRGEESSFSTERRESRRPYPHIMDDNIVGLVDDTEGLVKVLKNESGSKFVTIWGMGGLGKTTLAKKIYHHSEVIDYFDHLAFVYVSQPCRKRNVWEDILSGFKTLKDEDRKKRDEELAEKLCNILEVKKCLVILDDVWTSEAWDSLKPAFPVATGRDSNSKILLTSRNRGIVSDAEIRELKCLNDEESWELFQKIVFPQTGNIIDVEMKKLGENMVKHCAGLPLAIVVLGGILATKNNSLNEWQKISNNVKSYLKRGKNQE…
GbaNA1 (MF078620)	NL	Gossypium barbadense cv. Hai7124	Verticillium dahliae	https://doi.org/10.3389/fpls.2018.00119	MAELVGQILEVIKFIGRPARKYLKYQRKFTKYVADFKQAQDDLLAKNEDIQRQLDDECGYGKMPKQEVERWLKKVEEKLAHAQHVEVKVSKGKCLFRSSLGKLVDETTQALKEVHAEGHFSGRLVVNDHSIVAVKLPTQNLVGHQVSVRDEIYGYLMGDDVGMIGVCGMGGIGKTTIMKDVYNRLIPEAKFKKLIWITVSQNIDIRSIQMDIVSQLQKELPDHENTIVRAGKLSKMLREMLRKQGRYALILDDVWSSFPLEDIGIVEPTKDNGCKVVLTTRSEEVIRSMGCTKVQVTCLSMHEAIDLFLSKVGQDISENPTLKSSMRLVVGECDGLPLALVTLAACMKGISNPRVWKNAVNELRGYVRNIRDMEDKVFGSLKFSYDRLNTGDQDCFSYC…
GmKR3	TNL	Glycine max	Bean Common Mosaic virus, Watermelon mosaic virus, Bean pod mottle virus	https://doi.org/10.1007/s11103-018-0804-z	MKFGSIFQQTNLHSSIIILNFFLRMAKTCSGASRYDVFINFRGEDTRFAFTGHLHKALCNKGIRAFMDENDIKRGDEIRATLEEAIKGSRIAITVFSKDYASSSFCLDELATILGCYREKTLLVIPVFYKVDPSDVRRLQGSYAEGLARLEERFHPNMENWKKALQKVAELAGHHFKDGAGYEFKFIRKIVDDVFDKINKAEASIYVADHPVGLHLEVEKIRKLLEAGSSDAISMIGIHGMGGVGKSTLARAVYNLHTDHFDDSCFLQNVREESNRHGLKRLQSILLSQILKKEINLASEQQGTSMIKNKLKGKKVLLVLDDVDEHKQLQAIVGKSVWSESEFGTRLVLIITTRDKQLLTSYGVKRTHEVKELSKKDAIQLLKRKAFKTYDEVDQSYNQ…
ZmNL	NL	Zea mays	Sphacelotheca reiliana	https://doi.org/10.1007/s10681-017-2083-1	MDLVVGASNDAVNSLLNKLGSLLAQEYTLIGGVSDDIQYINDELANMQAFLNRIKQEAKHDEQRQDWMKQVREVAYDIEDCVDNARHRLSGESRGSGRLASLKRAWYLLTTLHARHRIATDLGNLKARAQNVSERRTRYGVENLGNPPLVAAGGGSTSDLANAPVDRPAPPPALICAMAPVGIEDAKEELKPWFTLMDDAKQQVANDHQPRIHAIVGFGGLGKTTLARALYREFGNDFDCRASVLASQKFHLPTVLRSLIRQFHDQQASDSKNGAKMEELGQEALKQLLARHIQDKRYHILIDDIWSVSAWESIRDSLPKCKRGSCVVVTTRFRSVAEACRRQQGRVHELKPLDEYNSYKLFRRIILSAPDVPSNGARALLKKCGGLPLAIILVAGLVA…
VaRGA1	TNL	Vitis amurensis	Plasmopara viticola	https://doi.org/10.1007/s00709-016-1005-8	MSIGMDQIPSSPLNSSFTKWSYDIFLSFRGKDTRTNFTDHLYAALVGKGIRTFRDSEELRSGEEIEGALLKAIQESRFFIIIFTKNYANSKWCLKELAEISKCKAKGRKVFPVFYHVDPSEVRNQYGNYGIAFADYENDANEDRERIQVWRTALKEAGRISGYHIDKQPEADVVKTITRDMICEIIGKGCVEDGLVNKESRLKALKELIGESKDVRTVGIYGLPGTGKTAIARALYNEISYQFEGSSFLANIGKESKKDGLYCLQERLFCDILLGESRKIMFHRRNNLIEHKFRTKRVLIVLDDVNNLEQLKLLAGNHDWFGEGSRIIITSRDICLLLRHKVDECYQPEKLDDREALALLRHHALTEEQSPHCFFRLLNEVIISCDRHPLTLEAVGSFL…
Sw-5b	CNL	Solanum lycopersicum esculetum	Tomato spotted wilt virus	https://doi.org/10.1111/nph.17535	MAENEIEEMLEHLRRIKSGGDLDWFDILRIEELEMVLRVFRTFTKYHDVLLPDSLVKLTKMAKLTGEILHRVLGRIPHKCKTNLNLERLESHLLEFFQGNTASLSRNYELNDFDLSKYMDCLEKFLNDVLMMFLQKGRSCHSKRKLAIHRSIKELKIVQKKMRFLKYIYATEINGYVDYEKQECLEIRIQFMTNTVGQYCVAVLDYVAEGELNDENDNFSKPPYLLSLIVFVELEMKKLFHGEVKASKFTRSKTFKDKKLPKGFSHHLHNLLMYLRNKKLENFPNNIAAQNIDVAIEFLLVFLDADVSNHVINGNWLKEVLLKVGAIAGDILYVIQKLLPRSINKDETSNISLCSIQILEKTKDLKAQVETYYKSLKFTPSQFPTFGGLSFLDSLLRKL…

## Sheet: S3 - Analyzed proteomes 
Supplementary table S3. Summary table of all the proteomes included in PRGdb 4.0. The information included for each proteome is: species name, database and version from which it was downloaded, proteome version, update status ("YES" means it has been updated, "NO" means it has not been updated and "NEW" means it is a new addition, always compared to PRGdb 3.0) and, if the proteome was included in…
Species	Database version	Proteome version	Update status	Old version
Acorus americanus	Pythozome V13	586_v1.1	NEW
Actinidia chinensis	Ensembl Plants release-51	Red5_PS1_1.69.0	NEW
Aegilops tauschii	Ensembl Plants release 51	Aet_v4.0	YES	ASM34733v1.31
Alyssum linifolium	Pythozome V13	472_v1.1	NEW
Amaranthus hypochondriacus	Pythozome V13	459_v2.1	YES	315_v1.0
Amborella trichopoda	Pythozome V13	291_v1.0	NO	291_v1.0
Anacardium occidentale	Pythozome V13	449_v0.9	NEW
Ananas comosus	Pythozome V13	321_v3	NO	321_v3
Aquilegia coerulea	Pythozome V13	322_v3.1	NO	322_v3.1
Arabidopsis halleri	Ensembl Plants release-51	Ahal2.2	YES	264_v1.1
Arabidopsis lyrata	Pythozome V13	384_v2.1	YES	107_v1.0
Arabidopsis thaliana	Pythozome V13	447_Araport11	YES	TAIR10.31
Arabis alpina	Ensembl Plants release-51	A_alpina_V4	NEW
Arachis hypogaea	Pythozome V13	530_v1.0	NEW
Asparagus officinalis	Pythozome V13	498_V1.1	NEW
Beta vulgaris	Ensembl Plants release-51	RefBeet-1.2.2	NEW
Boechera stricta	Pythozome V13	278_v1.2	NO	278_v1.2
Botryococcus braunii	Pythozome V13	502_v2.1	NEW
Brachypodium distachyon	Pythozome V13	556_v3.2	YES	314_v3.1
Brachypodium hybridum	Pythozome V13	463_v1.1	NEW
Brachypodium mexicanum	Pythozome V13	577_v1.1	NEW
Brachypodium stacei	Pythozome V13	316_v1.1	NO	316_v1.1
Brachypodium sylvaticum	Pythozome V13	490_v1.1	NEW
Brassica napus	Ensembl Plants release-51	AST_PRJEB5043_v1	NEW
Brassica oleracea	Ensembl Plants release-51	BOL	YES	v2.1.31
Brassica oleracea capitata	Pythozome V13	446_v1.0	NEW
Brassica rapa	Pythozome V13	277_v1.3	NEW
Camelina sativa	Ensembl Plants release-51	Cs	NEW
Cannabis sativa female	Ensembl Plants release-51	cs10	NEW
Capsella grandiflora	Pythozome V13	v1.1	NEW
Capsella rubella	Pythozome V13	474_v1.1	YES	183_v1.0
Capsicum annuum	Ensembl Plants release-51	ASM51225v2	NEW
Carica papaya	Pythozome V13	ASGPB_v0.4	NO	ASGPB_v0.4
Carya illinoinensis	Pythozome V13	v1.1	NEW
Castanea dentata	Pythozome V13	v1.1	NEW
Caulanthus amplexicaulis	Pythozome V13	v1.1	NEW
Ceratodon purpureus R40	Pythozome V13	v1.3	NEW
Ceratopteris richardii	Pythozome V13	v2.1	NEW
Chara braunii	Ensembl Plants release-51	Cbr_1.0	NEW
Chenopodium quinoa	Pythozome V13	v1.0	NEW
Chlamydomonas reinhardtii	Pythozome V13	281_v5.6	YES	281_v5.5
Chondrus crispus**	Ensembl Plants release-51	ASM35022v2	YES	-
Chormochloris zofingiensis	Pythozome V13	v5.2.3.2	NEW
Cicer arietinum	Pythozome V13	v1.0	NEW
Cinnamomum kanehirae	Pythozome V13	v3	NEW
Citrullus lanatus	Ensembl Plants release-51	Cla97_v1	NEW
Citrus clementina	Pythozome V13	182_v1.0	NO	182_v1.0
Citrus sinensis	Pythozome V13	154_v1.1	NO	154_v1.1
Cleome violacea	Pythozome V13	v2.2	NEW
Coccomyxa subellipsoidea	Pythozome V13	227_v2.0	NO	227_v2.0
Coffea arabica	Pythozome V13	v0.5	NEW
Coffea canephora	Ensembl Plants release-51	AUK_PRJEB4211_v1	NEW
Corchorus capsularis	Ensembl Plants release-51	CCACVL1_1.0	NEW
Corymbia citriodora	Pythozome V13	v2.1	NEW
Crambe hispanica	Pythozome V13	v1.1	NEW
Cucumis melo	Ensembl Plants release-51	Melonv4	NEW
Cucumis sativus	Ensembl Plants release-51	ASM407v2	YES	122_v1.0
Cyanidioschyzon merolae	Ensembl Plants release-51	ASM9120v1.31	NO	ASM9120v1.31
Cynara cardunculus	Ensembl Plants release-51	CcrdV1	NEW
Daucus carota**	Pythozome V13	388_v2.0	YES
Descurainia sophioides	Pythozome V13	v1.1	NEW
Dioscorea alata	Pythozome V13	v2.1	NEW
Dioscorea rotundata	Ensembl Plants release-51	TDr96_F1_v2_PseudoChromosome	NEW
Diptychocarpus strictus	Pythozome V13	v2.1	NEW
Dunaliella salina	Pythozome V13	325_v1.0	YES
Eleusine coracana	Pythozome V13	v1.1	NEW
Eragrostis curvula	Ensembl Plants release-51	CERZOS_E.curvula1.0	NEW
Eragrostis tef	Ensembl Plants release-51	ASM97063v1	NEW
Eruca vesicaria	Pythozome V13	v1.1	NEW
Eucalyptus grandis	Pythozome V13	297_v2.0	NO	297_v2.0
Euclidium syriacum	Pythozome V13	v1.1	NEW
Eutrema salsugineum	Pythozome V13	173_v1.0	NO	173_v1.0
Fragaria × ananassa	Pythozome V13	v1.0.a1	NEW
Fragaria vesca	Pythozome V13	501_v2.0.a2	YES	226_v1.1
Galdieria sulphuraria	Ensembl Plants release-51	ASM34128v1	NEW
Glycine max	Ensembl Plants release-51	Glycine_max_v2.1	YES	275_Wm82.a2.v1
Glycine soja	Pythozome V13	v1.1	NEW
Gossypium barbadense	Pythozome V13	v1.1	NEW
Gossypium darwinii	Pythozome V13	v1.2	NEW
Gossypium hirsutum	Pythozome V13	v2.1	NEW
Gossypium mustelinum	Pythozome V13	v1.1	NEW
Gossypium raimondii	Ensembl Plants release-51	Graimondii2_0_v6	YES	221_v2.1
Gossypium tomentosum	Pythozome V13	v1.1	NEW
Helianthus annuus	Pythozome V13	r1.2	NEW
Hordeum vulgare	Ensembl Plants release-51	IBSC_v2	YES	ASM32608v1.31
Hydrangea quercifolia	Pythozome V13	v1.1	NEW
Iberis amara	Pythozome V13	v1.1	NEW
Ipomoea triloba	Ensembl Plants release-51	ASM357664v1	NEW
Isatis tinctoria	Pythozome V13	v1.1	NEW
Joinvillea ascendens	Pythozome V13	v1.1	NEW
Juglans regia	Ensembl Plants release-51	Walnut_2.0	NEW
Kalanchoe fedtschenkoi	Pythozome V13	v1.1	NEW
Kalanchoe laxiflora	Pythozome V13	v1.1	NEW
Lactuca sativa	Pythozome V13	v8	NEW
Leersia perrieri	Ensembl Plants release-51	Lperr_V1.4	NO	Lperr_V1.4.31
Lepidium sativum	Pythozome V13	v1.1	NEW
Linum usitatissimum	Pythozome V13	200_v1.0	NO	200_v1.0
Lotus japonicus	Pythozome V13	Lj1.0v1	NEW
Lunaria annua	Pythozome V13	v1.1	NEW
Lupinus albus	Pythozome V13	v1	NEW
Lupinus angustifolius	Ensembl Plants release-51	LupAngTanjil_v1.0	NEW
Malcolmia maritima	Pythozome V13	v1.1	NEW
Malus domestica	Pythozome V13	491_v1.1	YES	196_v1.0
Manihot esculenta	Pythozome V13	671_v8.1	YES	305_v6.1
Marchantia polymorpha	Pythozome V13	320_v3.1	NO	320_v3.1
Medicago truncatula	Pythozome V13	285_Mt4.0v1	NO	285_Mt4.0v1
Micromonas	Pythozome V13	229_v3.0	NO	229_v3.0
Micromonas pusilla	Pythozome V13	228_v3.0	NO	228_v3.0
Mimulus guttatus	Pythozome V13	256_v2.0	NO	256_v2.0
Miscanthus sinensis	Pythozome V13	v7.1	NEW
Musa acuminata	Ensembl Plants release-51	Musa_acuminata_v2	YES	MA1.31
Myagrum perfoliatum	Pythozome V13	v2.1	NEW
Nicotiana attenuata	Ensembl Plants release-51	NIATTr2	NEW
Nymphaea colorata	Pythozome V13	v1.2	NEW
Olea europaea	Pythozome V13	v1.0	NEW
Oropetium thomaeum	Pythozome V13	v1.0	NEW
Oryza barthii	Ensembl Plants release-51	O.barthii_v1	NO	O.barthii_v1.31
Oryza brachyantha	Ensembl Plants release-51	Oryza_brachyantha.v1.4b	NO	Oryza_brachyantha.v1.4b.31
Oryza glaberrima	Ensembl Plants release-51	Oryza_glaberrima_V1	NO	AGI1.1.31
Oryza glumipatula	Ensembl Plants release-51	Oryza_glumaepatula_v1.5	NO	ALNU02000000.31
Oryza indica	Ensembl Plants release-51	ASM465v1	NO	ASM465v1.31
Oryza longistaminata	Ensembl Plants release-51	O_longistaminata_v1.0	NO	O_longistaminata_v1.0.31
Oryza meridionalis	Ensembl Plants release-51	Oryza_meridionalis_v1.3	NO	Oryza_meridionalis_v1.3.31
Oryza nivara	Ensembl Plants release-51	Oryza_nivara_v1.0	NO	AWHD00000000.31
Oryza punctata	Ensembl Plants release-51	Oryza_punctata_v1.2	NO	AVCL00000000.31
Oryza rufipogon	Ensembl Plants release-51	OR_W1943	NO	W1943.31
Oryza savita	Pythozome V13	323_v7.0	NO	323_v7.0
Ostreococcus lucimarinus	Pythozome V13	231_v2.0	NO	231_v2.0
Panicum hallii	Pythozome V13	v3.2	NEW
Panicum virgatum	Pythozome V13	516_v5.1	YES	273_v1.1
Papaver somniferum	Ensembl Plants release-51	ASM357369v1	NEW
Paspalum vaginatum	Pythozome V13	v3.1	NEW
Phaseolus acutifolius	Pythozome V13	v1.0	NEW
Phaseolus lunatus	Pythozome V13	V1	NEW
Phaseolus vulgaris	Pythozome V13	442_v2.1	YES	218_v1.0
Physcomitrella patens	Pythozome V13	318_v3.3	NO	318_v3.3
Pistacia vera	Ensembl Plants release-51	PisVer_v2	NEW
Poncirus trifoliata	Pythozome V13	v1.3.1	NEW
Populus trichocarpa	Pythozome V13	533_v4.1	YES	210_v3.0
Porphyra umbilicalis	Pythozome V13	v1.5	NEW
Prunus avium	Ensembl Plants release-51	PAV_r1.0	NEW
Prunus dulcis	Ensembl Plants release-51	ALMONDv2	NEW
Prunus persica	Pythozome V13	298_v2.1	NO	298_v2.1
Quercus lobata	Ensembl Plants release-51	ValleyOak3.0	NEW
Quercus rubra	Pythozome V13	v2.1	NEW
Ricinus communis	Pythozome V13	19_v0.1	NO	19_v0.1
Rorippa islandica	Pythozome V13	v1.1	NEW
Rosa chinensis	Ensembl Plants release-51	RchiOBHm-V2	NEW
Saccharum spontaneum	Ensembl Plants release-51	Sspon.HiC_chr_asm	NEW
Salix purpurea	Pythozome V13	519_v5.1	YES	289_v1.0
Schrenkiella parvula	Pythozome V13	v2.2	NEW
Selaginella moellendorffii	Pythozome V13	91_v1.0	YES	v1.0.31
Sesamum indicum	Ensembl Plants release-51	S_indicum_v1.0	NEW
Setaria italica	Pythozome V13	312_v2.2	NO	312_v2.2
Setaria viridis	Ensembl Plants release-51	Setaria_viridis_v2.0	YES	311_v1.1
Sinapis alba	Pythozome V13	v3.1	NEW
Solanum lycopersicum	Pythozome V13	514_ITAG3.2	YES	225_iTAGv2.3
Solanum tuberosum	Pythozome V13	686_v6.1	YES	SolTub_3.0.31
Sorghum bicolor	Ensembl Plants release-51	Sorghum_bicolor_NCBIv3	YES	313_v3.1
Sphagnum fallax	Pythozome V13	v1.1	NEW
Sphagnum magellanicum	Pythozome V13	v1.1	NEW
Spinacia oleracea	Pythozome V13	Spov3	NEW
Spirodela polyrhiza	Pythozome V13	290_v2	NO	290_v2
Stanleya pinnata	Pythozome V13	v1.1	NEW
Theobroma cacao	Pythozome V13	523_v2.1	YES	233_v1.1
Thinopyrum intermedium	Pythozome V13	v2.1	NEW
Thlaspi arvense	Pythozome V13	v1.1	NEW
Thuja plicata	Pythozome V13	v3.1	NEW
Trifolium pratense	Pythozome V13	v2.1	NEW
Triticum aestivum	Pythozome V13	296_v2.2	NO	296_v2.2
Triticum dicoccoides	Ensembl Plants release-51	WEWSeq_v.1.0	NEW
Triticum spelta	Ensembl Plants release-51	PGSBv2.0	NEW
Triticum turgidum	Ensembl Plants release-51	Svevo.v1	NEW
Triticum urartu	Ensembl Plants release-51	ASM34745v1	NO
Urochloa fusca	Pythozome V13	v1.1	NEW
Vigna angularis	Ensembl Plants release-51	Vigan1.1	NEW
Vigna radiata	Ensembl Plants release-51	Vradiata_ver6	NEW
Vigna unguiculata	Pythozome V13	v1.2	NEW
Vitis vinifera	Pythozome V13	457_v2.1	YES	IGGP_12x.31
Volvox carteri	Pythozome V13	317_v2.1	NO	317_v2.1
Zea mays	Pythozome V13	493_RefGen_V4	YES	284_5b
Zostera marina	Pythozome V13	668_v3.1	YES	324_v2.2

## Sheet: S4 - PRGdb 3.0 vs PRGdb 4.0
Supplementary table S4. Summary of all the improvements of PRGdb 4.0 compared to the previous version PRGdb 3.0. Only modified features are included.
	PRGdb 3.0 (old version)	PRGdb 4.0
Reference PRGs	153	199
Putative PRGs	177072	586652
Number of resistance classes	4	7
Resistance classes	CNL, TNL, RLK, RLP	CNL, TNL, RLK, RLP, LYK, LYP, LECRK
Number of resistance domains	6	8
Resistance domains	CC, NBS, TIR, TM, LRR, KIN	CC, NBS, TIR, TM, LRR, KIN, LYSM, LECM
Analyzed proteomes	76	182
Tool verison	DRAGO2	DRAGO3
Tool HMMs	60	109
RNA-Seq studies	-	33
